# Supplementary material for: Upfront Advanced Radiotherapy and New Drugs for NSCLC Patients with Synchronous Brain Metastases: Is the Juice Worth the Squeeze? A Real-World Analysis from Lombardy, Italy
Source: Cancers (Basel). 2023 Feb 9;15(4):1103. doi: 10.3390/cancers15041103 (PMC9953825; doi:10.3390/cancers15041103)
Supplement: Supplementary file 1 [file cancers-15-01103-s001.zip]

Archive with 1 entries (1 files):
- cancers-2139310-supplementary.pdf
